# Supplementary material for: PE (Prickly Eggplant) encoding a cytokinin-activating enzyme responsible for the formation of prickles in eggplant
Source: Hortic Res. 2024 May 10;11(7):uhae134. doi: 10.1093/hr/uhae134 (PMC11226868; doi:10.1093/hr/uhae134)
Supplement: Web_Material_uhae134 [file web_material_uhae134.zip]

Archive with 2 entries (2 files):
- Supplementary_figures - small.docx
- Supplementary_tables.xlsx
