# Supplementary material for: PE (Prickly Eggplant) encoding a cytokinin-activating enzyme responsible for the formation of prickles in eggplant
Source: Hortic Res. 2024 May 10;11(7):uhae134. doi: 10.1093/hr/uhae134 (PMC11226868; doi:10.1093/hr/uhae134)
Supplement: Web_Material_uhae134 [file web_material_uhae134.zip › Supplementary_tables.xlsx]

## Sheet: Table S1
Table S1. Segregation ratios of prickly and prickleless phenotypes across different populations
Populations	Total number of individuals analyzed	Prickly individuals	Prickleless individuals	Segregation Ratio	χ2
P1 (XQ23)	24	-	24	-	-
P2 (PI381159)	28	28	-	-	-
F1 (P1×P2)	16	16	-	-	-
F2	145	113	32	3.53:1	0.66
BC1P1 (Fl×P1)	106	56	50	1.12:1	0.34
BC1P2 (Fl×P2)	97	97	-	-	-
χ2(0.05, 1) = 3.84

## Sheet: Table S2
Table S2. Summary of sequenced RNA libraries
Sample name	# of raw paired-end reads	# of clean paired-end reads	Raw Bases (bp)	Clean Bases (bp)	Uniquely mapping rate %	Multiple mapping rate %	Total mapping rate (%)
Prickly pool	22307015	21867864	6692104500	6480014241	87.68	4.93	92.61
Prickleless pool	22451349	22007391	6735404700	6514776360	91.04	5.21	96.25

## Sheet: Table S3
Table S3. List of markers for linkage analysis
Marker Name	SNP Position	Marker Type	Primer Sequences (5'-3')	Restriction Enzyme	Purpose
ZP01	E06: 83603931	CAPS	CACATCGGCCCAGTAACAGT	MluI	Primary mapping
			CTGCAGGAGGAGTGGGAAAA
ZP02	E06: 85932102	CAPS	CCAGGTTGGGTTGAAGGCAT	BstBI	Primary mapping
			GGGCGCGTAAAGATCTACCA
ZP03	E06: 86160550	CAPS	TGCAAGCAAGGGACCAAAGA	EcoRI	Primary and fine mapping
			CAAAGTCGGGGACTCCTGTC
ZP15	E06: 87531615	CAPS	TTCCAGTGGGATCAAGCACA	EcoRI	Primary and fine mapping
			TAAGCTGAGGGCCTATCGGA
ZP17	E06: 89563723	CAPS	CTCTCTCTCCCCACCTGTGA	BstBI	Primary mapping
			CACACCATCTGCAGCTGGTA
ZP06	E06: 86350549	CAPS	TGCACTGTTCGCTTCTTTATTGT	PstI	Fine mapping
			ATTGAGGCCGCGTATTAGGG
ZP08	E06: 86406143	CAPS	AGAAGATGCCAAGCTGACCC	HhaI	Fine mapping
			ACGACTTTGAACAATGTGCCA
ZP09	E06: 86515040	CAPS	GAGATATGACAAGGGGGACGAC	EcoRI	Fine mapping
			AGGGGAAAGGTGGGAAAACC
ZP36	E06: 86703749	CAPS	GGCTACATCTTGCTACGAATGC	DraI	Fine mapping
			GGAGCTACGTCACGCATACA
ZP12	E06: 86842917	CAPS	CCCTCAGGGTTGATGCAAGA	TaqI	Fine mapping
			TACCCCAGTTCCATGCCTCT
ZP13	E06: 87356612	CAPS	TAAGCGGTATGGCATGGCAA	EcoRV	Fine mapping
			GGACATGAGAAAGAATCTACGGC
ZP25	E06: 86549610	SNP (direct sequencing)	TCAGGTCACAAAGTGAAGGTTATGCCA	-	Fine mapping
			ACTGGGGCGGGCCAACAAAT
ZP31	E06: 86558843	SNP (direct sequencing)	TGCACTTCATATCTATTTATAATCAACACCCCA	-	Fine mapping
			ACCATCACCTACACATTAAGGACCAC
ZP33	E06: 86607786	CAPS	CACGCCATTTGACGTGTACG	EcoRI	Fine mapping
			GGCACATTTGTGGGATGCTG
ZP10	E06: 86635834	CAPS	TGCTTCGCCAAAAACTCGTG	BsuRI	Fine mapping
			AGTCCACATCAGCAACTGCA

## Sheet: Table S4
Table S4. Accession numbers of genes used in the phylogenetic analysis
Species	Gene symbol	Gene accession number	Genomic position (Chromosome: Start - End)	Database
Arabidopsis thaliana	AtLOG1	AT2G28305	Chr2: 12081113 - 12084664	Phytozome
Arabidopsis thaliana	AtLOG2	AT2G35990	Chr2: 15112084 - 15116776	Phytozome
Arabidopsis thaliana	AtLOG3	AT2G37210	Chr2: 15623991 - 15626940	Phytozome
Arabidopsis thaliana	AtLOG4	AT3G53450	Chr3: 19812977 - 19815430	Phytozome
Arabidopsis thaliana	AtLOG5	AT4G35190	Chr4: 16746599 - 16748266	Phytozome
Arabidopsis thaliana	AtLOG6	AT5G03270	Chr5: 781870 - 783997	Phytozome
Arabidopsis thaliana	AtLOG7	AT5G06300	Chr5: 1921744 - 1925370	Phytozome
Arabidopsis thaliana	AtLOG8	AT5G11950	Chr5: 3854916 - 3856983	Phytozome
Arabidopsis thaliana	AtLOG9	AT5G26140	Chr5: 9130796 - 9131636	Phytozome
Oryza sativa	OsLOG	LOC_Os01g40630	Chr1: 22954907 - 22959225	Phytozome
Oryza sativa	OsLOG1	LOC_Os01g51210	Chr1: 29437275 - 29439882	Phytozome
Oryza sativa	OsLOG2	LOC_Os02g41770	Chr2: 25109673 - 25113176	Phytozome
Oryza sativa	OsLOG3	LOC_Os03g01880	Chr3: 537608 - 542771	Phytozome
Oryza sativa	OsLOG4	LOC_Os03g49050	Chr3: 27943410 - 27948948	Phytozome
Oryza sativa	OsLOG5	LOC_Os03g64070	Chr3: 36203954 - 36205259	Phytozome
Oryza sativa	OsLOG6(LABA1/AN-2)	LOC_Os04g43840	Chr4: 25959398 - 25963504	Phytozome
Oryza sativa	OsLOG7	LOC_Os05g46360	Chr5: 26868331 - 26871153	Phytozome
Oryza sativa	OsLOG8	LOC_Os05g51390	Chr5: 29470010 - 29474254	Phytozome
Oryza sativa	OsLOG9	LOC_Os09g37540	Chr9: 21642727 - 21644897	Phytozome
Oryza sativa	OsLOG10	LOC_Os10g33900	Chr10: 18000852 - 18005796	Phytozome
Solanum melongena	Smechr0103676	Smechr0103676	Chr01: 97167678 - 97190435	SGN
Solanum melongena	Smechr0104089	Smechr0104089	Chr01: 104440718 - 104446334	SGN
Solanum melongena	Smechr0104248	Smechr0104248	Chr01: 106421627 - 106425824	SGN
Solanum melongena	Smechr0402462	Smechr0402462	Chr04: 79016819 - 79020031	SGN
Solanum melongena	SmLOG1	Smechr0602821	Chr06: 86555991 - 86561183	SGN
Solanum melongena	Smechr0801171	Smechr0801171	Chr08: 57457794 - 57461379	SGN
Solanum melongena	Smechr0900246	Smechr0900246	Chr09: 3521772 - 3526294	SGN
Solanum melongena	Smechr1002447	Smechr1002447	Chr10: 79288977 - 79293122	SGN
Solanum melongena	Smechr1002582	Smechr1002582	Chr10: 80599806 - 80603563	SGN
Solanum melongena	Smechr1201892	Smechr1201892	Chr12: 73329615 - 73335195	SGN

## Sheet: Table S5
Table S5. Expression profiles of LOG genes in immature prickles, mature prickles, and prickleless epidermis
GENE_ID	Immature_prickles_rep1 (FPKM)	Immature_prickles_rep2 (FPKM)	Immature_prickles_rep3 (FPKM)	Mature_prickles_rep1 (FPKM)	Mature_prickles_rep2 (FPKM)	Mature_prickles_rep3 (FPKM)	Prickleless_epidermis_rep1 (FPKM)	Prickleless_epidermis_rep2 (FPKM)	Prickleless_epidermis_rep3 (FPKM)
Smechr0103676	0	0	0	0	0	0	0	0	0
Smechr0104089	0.741744	0.697184	1.25542	0	0	0	0	0	0
Smechr0104248	0	0.066154	0	0.77568	0.936692	1.44832	9.78125	10.0372	12.5188
Smechr0402462	3.05602	2.14544	1.75235	0.954263	0.611427	0.41458	0.74549	1.19678	1.41278
SmLOG1	76.8596	70.1395	72.1207	0	0.109915	0	0	0	0
Smechr0801171	5.73913	4.71367	4.28656	10.452	8.80957	10.1237	7.1704	8.54611	8.2263
Smechr0900246	0	0.441425	0.403887	0.685285	0.801933	0.8399	0.210568	0.304549	0.294163
Smechr1002447	11.8999	12.228	14.0505	7.19587	7.54671	9.55809	0.523077	0.608406	0.949098
Smechr1002582	0	0	0	0	0	0	0	0	0
Smechr1201892	0.74396	1.53318	0.874282	14.921	14.7174	19.1292	16.6279	17.8164	16.4153

## Sheet: Table S6
Table S6. List of genes involved in cytokinin signaling pathway
Eggplant_gene_ID	Immature_prickles_rep1 (FPKM)	Immature_prickles_rep2 (FPKM)	Immature_prickles_rep3 (FPKM)	Mature_prickles_rep1 (FPKM)	Mature_prickles_rep2 (FPKM)	Mature_prickles_rep3 (FPKM)	Prickleless_epidermis_rep1 (FPKM)	Prickleless_epidermis_rep2 (FPKM)	Prickleless_epidermis_rep3 (FPKM)	Gene type	Best hit of Arabidopsis gene id	Gene name	Curator_summary
Smechr0701722	9.93992	10.7127	9.47997	16.92	15.6266	16.0288	24.9404	21.3968	24.4362	Cytokinin AHK receptors	AT5G35750	histidine kinase 2, HK2	Encodes histidine kinase AHK2.
Smechr0301188	16.2448	16.2938	16.3207	28.1695	30.6146	30.2847	54.953	50.6973	52.4189	Cytokinin AHK receptors	AT1G27320	histidine kinase 3, HK3	Encodes a histidine kinases, a cytokinin receptor that controls cytokinin-mediated leaf longevity through a specific phosphorylation of the response regulator, ARR2.
Smechr1102258	54.435	52.3355	51.2378	8.83066	7.84968	8.39432	7.2188	10.0375	9.52131	Cytokinin AHK receptors	AT2G01830	arabidopsis histidine kinase 4, AHK4	Histidine kinase: cytokinin-binding receptor that transduces cytokinin signals across the plasma membrane
Smechr0502730	30.5593	30.0369	28.2974	48.8924	52.4343	51.6643	33.8167	0	0	Related AHK	AT2G47430	cytokinin-independent 1, CKI1	Encodes a putative plasma membrane-bound hybrid histidine kinase and cytokinin sensor that is expressed within the female gametophyte.
Smechr0502732	0	0	0.086002	0	0	0	0	0	0	Related AHK	AT2G47430	cytokinin-independent 1, CKI1	Encodes a putative plasma membrane-bound hybrid histidine kinase and cytokinin sensor that is expressed within the female gametophyte.
Smechr0102772	0	0	0	0	0	0	0	0	0	Related AHK	AT2G47430	cytokinin-independent 1, CKI1	Encodes a putative plasma membrane-bound hybrid histidine kinase and cytokinin sensor that is expressed within the female gametophyte.
Smechr0102774	0	0	0	0	0	0	0	0	0	Related AHK	AT2G47430	cytokinin-independent 1, CKI1	Encodes a putative plasma membrane-bound hybrid histidine kinase and cytokinin sensor that is expressed within the female gametophyte.
Smechr0502727	0	0.144812	0	0	0	0	0	0.070458	0	Related AHK	AT2G47430	cytokinin-independent 1, CKI1	Encodes a putative plasma membrane-bound hybrid histidine kinase and cytokinin sensor that is expressed within the female gametophyte.
Smechr0101117	6.36937	5.91518	6.97889	1.17695	1.37982	2.84545	0.916487	0.481016	1.05904	Histidine Phosphotransfer proteins	AT3G21510	histidine-containing phosphotransmitter 1, AHP1	Encodes AHP1, one of the six Arabidopsis thaliana histidine phosphotransfer proteins (AHPs). AHPs function as redundant positive regulators of cytokinin signaling. Members of the AHP gene family include: AT3G21510 (AHP1), AT3G29350 (AHP2), AT5G39340 (AHP3), AT3G16360 (AHP4), AT1G03430 (AHP5) and AT1G80100 (AHP6).
Smechr0102363	49.8878	48.5211	48.9839	46.4909	34.0968	44.4123	23.6467	24.8412	21.7677	Histidine Phosphotransfer proteins	AT3G21510	histidine-containing phosphotransmitter 1, AHP1	Encodes AHP1, one of the six Arabidopsis thaliana histidine phosphotransfer proteins (AHPs). AHPs function as redundant positive regulators of cytokinin signaling. Members of the AHP gene family include: AT3G21510 (AHP1), AT3G29350 (AHP2), AT5G39340 (AHP3), AT3G16360 (AHP4), AT1G03430 (AHP5) and AT1G80100 (AHP6).
Smechr0603183	11.1782	8.57259	8.51876	3.28469	3.91651	5.60955	9.34131	8.94764	7.1747	Histidine Phosphotransfer proteins	AT3G21510	histidine-containing phosphotransmitter 1, AHP1	Encodes AHP1, one of the six Arabidopsis thaliana histidine phosphotransfer proteins (AHPs). AHPs function as redundant positive regulators of cytokinin signaling. Members of the AHP gene family include: AT3G21510 (AHP1), AT3G29350 (AHP2), AT5G39340 (AHP3), AT3G16360 (AHP4), AT1G03430 (AHP5) and AT1G80100 (AHP6).
Smechr0902698	75.2621	69.4468	70.3422	54.7576	53.2978	56.3499	44.6876	48.9438	44.5396	Histidine Phosphotransfer proteins	AT3G21510	histidine-containing phosphotransmitter 1, AHP1	Encodes AHP1, one of the six Arabidopsis thaliana histidine phosphotransfer proteins (AHPs). AHPs function as redundant positive regulators of cytokinin signaling. Members of the AHP gene family include: AT3G21510 (AHP1), AT3G29350 (AHP2), AT5G39340 (AHP3), AT3G16360 (AHP4), AT1G03430 (AHP5) and AT1G80100 (AHP6).
Smechr0303529	0	0	0	0	0	0	0	0	0	Histidine Phosphotransfer proteins	AT3G16360	HPT phosphotransmitter 4, AHP4	Encodes AHP4, a histidine-containing phosphotransmitter involved in Histidine (His)-to-Aspartate (Asp) phosphorelay signal transduction. AHP4 is one of the six Arabidopsis thaliana histidine phosphotransfer proteins (AHPs). AHPs function as redundant positive regulators of cytokinin signaling. Members of the AHP gene family include: AT3G21510 (AHP1), AT3G29350 (AHP2), AT5G39340 (AHP3), AT3G16360 …
Smechr0801366	0	0	0	0	0	0	0	0	0	Histidine Phosphotransfer proteins	AT3G16360	HPT phosphotransmitter 4, AHP4	Encodes AHP4, a histidine-containing phosphotransmitter involved in Histidine (His)-to-Aspartate (Asp) phosphorelay signal transduction. AHP4 is one of the six Arabidopsis thaliana histidine phosphotransfer proteins (AHPs). AHPs function as redundant positive regulators of cytokinin signaling. Members of the AHP gene family include: AT3G21510 (AHP1), AT3G29350 (AHP2), AT5G39340 (AHP3), AT3G16360 …
Smechr1201945	0	0	0	0	0	0	0	0	0	Histidine Phosphotransfer proteins	AT3G16360	HPT phosphotransmitter 4, AHP4	Encodes AHP4, a histidine-containing phosphotransmitter involved in Histidine (His)-to-Aspartate (Asp) phosphorelay signal transduction. AHP4 is one of the six Arabidopsis thaliana histidine phosphotransfer proteins (AHPs). AHPs function as redundant positive regulators of cytokinin signaling. Members of the AHP gene family include: AT3G21510 (AHP1), AT3G29350 (AHP2), AT5G39340 (AHP3), AT3G16360 …
SmeSca00195	0	0	0	0	0	0	0	0	0	Histidine Phosphotransfer proteins	AT3G16360	HPT phosphotransmitter 4, AHP4	Encodes AHP4, a histidine-containing phosphotransmitter involved in Histidine (His)-to-Aspartate (Asp) phosphorelay signal transduction. AHP4 is one of the six Arabidopsis thaliana histidine phosphotransfer proteins (AHPs). AHPs function as redundant positive regulators of cytokinin signaling. Members of the AHP gene family include: AT3G21510 (AHP1), AT3G29350 (AHP2), AT5G39340 (AHP3), AT3G16360 …
Smechr0303120	0	0	0	1.47267	1.82993	0.149036	0.231578	0	0.577633	Histidine Phosphotransfer proteins	AT1G80100	histidine phosphotransfer protein 6, AHP6	AHP6 lacks the conserved histidine residue (Asn83 in AHP6b), which is required for phosphotransfer, present in the other AHPs. AHP6 does not appear to have phosphotransfer activity. Acts as an inhibitor of cytokinin signaling by interacting with the phosphorelay machinery. Expressed in developing protoxylem and associated pericycle cell files. Negative regulator of cytokinin signaling. Expression…
Smechr1101676	0.09327	0	0	0	0	0	0.393219	0	0.383344	Type-A Response Regulators	AT1G59940	response regulator 3, ARR3	Type A response regulator highly similar to bacterial two-component response regulators. Rapidly induced by cytokinin. Involved in red-light signaling. Acts redundantly with ARR3 in the control of circadian period in a cytokinin-independent manner.
Smechr0301654	51.9999	49.086	49.1123	8.8426	9.25776	8.59498	3.1886	3.77685	3.90239	Type-A Response Regulators	AT1G10470	response regulator 4, ARR4	Encodes a two-component response regulator. Acts redundantly with ARR3 in the control of circadian period in a cytokinin-independent manner.
Smechr0302844	18.3399	20.1168	21.3654	8.83311	8.63617	7.30011	10.6124	11.0441	9.05374	Type-A Response Regulators	AT5G62920	response regulator 6, ARR6	Encodes a Type-A response regulator that is responsive to cytokinin treatment. Its C-ter domain is very short in comparison to other Arabidopsis ARRs (17 total). Arr6 protein is stabilized by cytokinin.
Smechr1002795	6.5182	6.49456	7.79554	0.275747	0.118313	0.312917	0.167749	0.088794	0.250695	Type-A Response Regulators	AT3G57040	response regulator 9, ARR9	response regulator ARR9, A two-component response regulator-like protein with a receiver domain with a conserved aspartate residue and a possible phosphorylation site and at the N-terminal half. Appears to interact with histidine kinase like genes ATHP3 and ATHP2
Smechr1002833	65.8372	67.5371	73.5595	10.0292	6.94575	7.24587	4.94795	6.54774	7.13329	Type-A Response Regulators	AT3G57040	response regulator 9, ARR9	response regulator ARR9, A two-component response regulator-like protein with a receiver domain with a conserved aspartate residue and a possible phosphorylation site and at the N-terminal half. Appears to interact with histidine kinase like genes ATHP3 and ATHP2
Smechr0601098	3.09069	1.49653	2.44274	0.717727	0.303646	0.661742	1.32161	1.31054	2.12148	Type-A Response Regulators	AT3G56380	response regulator 17, ARR17	response regulator 17
Smechr0700514	0	0	0	0	0	0	0	0	0	Type-B Response Regulators	AT3G16857	response regulator 1, ARR1	Encodes an Arabidopsis response regulator (ARR) protein that acts in concert with other type-B ARRs in the cytokinin signaling pathway. Also involved in cytokinin-dependent inhibition of hypocotyl elongation and cytokinin-dependent greening and shooting in tissue culture.
Smechr1000444	0	0	0	0	0	0	0	0	0	Type-B Response Regulators	AT3G16857	response regulator 1, ARR1	Encodes an Arabidopsis response regulator (ARR) protein that acts in concert with other type-B ARRs in the cytokinin signaling pathway. Also involved in cytokinin-dependent inhibition of hypocotyl elongation and cytokinin-dependent greening and shooting in tissue culture.
Smechr1101057	0	0	0	0	0	0	0	0	0	Type-B Response Regulators	AT3G16857	response regulator 1, ARR1	Encodes an Arabidopsis response regulator (ARR) protein that acts in concert with other type-B ARRs in the cytokinin signaling pathway. Also involved in cytokinin-dependent inhibition of hypocotyl elongation and cytokinin-dependent greening and shooting in tissue culture.
Smechr1101220	0	0	0	0	0	0	0	0	0	Type-B Response Regulators	AT3G16857	response regulator 1, ARR1	Encodes an Arabidopsis response regulator (ARR) protein that acts in concert with other type-B ARRs in the cytokinin signaling pathway. Also involved in cytokinin-dependent inhibition of hypocotyl elongation and cytokinin-dependent greening and shooting in tissue culture.
Smechr1200840	0	0	0	0	0	0	0	0	0	Type-B Response Regulators	AT3G16857	response regulator 1, ARR1	Encodes an Arabidopsis response regulator (ARR) protein that acts in concert with other type-B ARRs in the cytokinin signaling pathway. Also involved in cytokinin-dependent inhibition of hypocotyl elongation and cytokinin-dependent greening and shooting in tissue culture.
Smechr1201423	0	0	0	0	0	0	0	0	0	Type-B Response Regulators	AT3G16857	response regulator 1, ARR1	Encodes an Arabidopsis response regulator (ARR) protein that acts in concert with other type-B ARRs in the cytokinin signaling pathway. Also involved in cytokinin-dependent inhibition of hypocotyl elongation and cytokinin-dependent greening and shooting in tissue culture.
Smechr0500496	50.1454	47.9609	50.2588	25.7866	27.9857	27.1309	43.3297	41.8529	44.3827	Type-B Response Regulators	AT3G16857	response regulator 1, ARR1	Encodes an Arabidopsis response regulator (ARR) protein that acts in concert with other type-B ARRs in the cytokinin signaling pathway. Also involved in cytokinin-dependent inhibition of hypocotyl elongation and cytokinin-dependent greening and shooting in tissue culture.
Smechr0101571	0.075864	0	0	0	0	0	0	0	0	Type-B Response Regulators	AT4G16110	response regulator 2, ARR2	Encodes a pollen-specific transcription factor involved in the expression of nuclear genes for components of mitochondrial complex I in Arabidopsis. Acts in concert with other type-B ARRs in the cytokinin signaling pathway. AHK3 mediates cytokinin-induced phosphorylation of ARR2 on the Asp-80 residue. This phosphorylation plays a positive role of ARR2 in cytokinin-mediated control of leaf longevi…
Smechr0102751	0	0	0.182104	0	0	0	0	0	0	Type-B Response Regulators	AT4G16110	response regulator 2, ARR2	Encodes a pollen-specific transcription factor involved in the expression of nuclear genes for components of mitochondrial complex I in Arabidopsis. Acts in concert with other type-B ARRs in the cytokinin signaling pathway. AHK3 mediates cytokinin-induced phosphorylation of ARR2 on the Asp-80 residue. This phosphorylation plays a positive role of ARR2 in cytokinin-mediated control of leaf longevi…
Smechr0400673	0	0	0	0	0	0	0	0	0	Type-B Response Regulators	AT4G16110	response regulator 2, ARR2	Encodes a pollen-specific transcription factor involved in the expression of nuclear genes for components of mitochondrial complex I in Arabidopsis. Acts in concert with other type-B ARRs in the cytokinin signaling pathway. AHK3 mediates cytokinin-induced phosphorylation of ARR2 on the Asp-80 residue. This phosphorylation plays a positive role of ARR2 in cytokinin-mediated control of leaf longevi…
Smechr0502695	0	0	0.165869	0	0	0	0	0	0	Type-B Response Regulators	AT4G16110	response regulator 2, ARR2	Encodes a pollen-specific transcription factor involved in the expression of nuclear genes for components of mitochondrial complex I in Arabidopsis. Acts in concert with other type-B ARRs in the cytokinin signaling pathway. AHK3 mediates cytokinin-induced phosphorylation of ARR2 on the Asp-80 residue. This phosphorylation plays a positive role of ARR2 in cytokinin-mediated control of leaf longevi…
Smechr0900374	0	0	0	0	0	0	0	0	0	Type-B Response Regulators	AT4G16110	response regulator 2, ARR2	Encodes a pollen-specific transcription factor involved in the expression of nuclear genes for components of mitochondrial complex I in Arabidopsis. Acts in concert with other type-B ARRs in the cytokinin signaling pathway. AHK3 mediates cytokinin-induced phosphorylation of ARR2 on the Asp-80 residue. This phosphorylation plays a positive role of ARR2 in cytokinin-mediated control of leaf longevi…
Smechr0900379	0	0	0	0	0	0	0	0	0	Type-B Response Regulators	AT4G16110	response regulator 2, ARR2	Encodes a pollen-specific transcription factor involved in the expression of nuclear genes for components of mitochondrial complex I in Arabidopsis. Acts in concert with other type-B ARRs in the cytokinin signaling pathway. AHK3 mediates cytokinin-induced phosphorylation of ARR2 on the Asp-80 residue. This phosphorylation plays a positive role of ARR2 in cytokinin-mediated control of leaf longevi…
Smechr0900565	0	0	0	0	0	0	0	0	0	Type-B Response Regulators	AT4G16110	response regulator 2, ARR2	Encodes a pollen-specific transcription factor involved in the expression of nuclear genes for components of mitochondrial complex I in Arabidopsis. Acts in concert with other type-B ARRs in the cytokinin signaling pathway. AHK3 mediates cytokinin-induced phosphorylation of ARR2 on the Asp-80 residue. This phosphorylation plays a positive role of ARR2 in cytokinin-mediated control of leaf longevi…
Smechr1000614	0	0	0	0	0	0	0	0	0	Type-B Response Regulators	AT4G16110	response regulator 2, ARR2	Encodes a pollen-specific transcription factor involved in the expression of nuclear genes for components of mitochondrial complex I in Arabidopsis. Acts in concert with other type-B ARRs in the cytokinin signaling pathway. AHK3 mediates cytokinin-induced phosphorylation of ARR2 on the Asp-80 residue. This phosphorylation plays a positive role of ARR2 in cytokinin-mediated control of leaf longevi…
Smechr1102245	21.6735	21.4098	20.6638	14.6586	14.9267	13.2411	21.9028	19.0594	20.7781	Type-B Response Regulators	AT4G16110	response regulator 2, ARR2	Encodes a pollen-specific transcription factor involved in the expression of nuclear genes for components of mitochondrial complex I in Arabidopsis. Acts in concert with other type-B ARRs in the cytokinin signaling pathway. AHK3 mediates cytokinin-induced phosphorylation of ARR2 on the Asp-80 residue. This phosphorylation plays a positive role of ARR2 in cytokinin-mediated control of leaf longevi…
Smechr0401184	0	0	0	0	0	0	0	0	0	Type-B Response Regulators	AT4G31920	response regulator 10, ARR10	Encodes an Arabidopsis response regulator (ARR) protein that acts in concert with other type-B ARRs in the cytokinin signaling pathway. Also involved in cytokinin-dependent inhibition of hypocotyl elongation and cytokinin-dependent greening and shooting in tissue culture.
Smechr1201426	0	0	0	0	0	0	0	0	0	Type-B Response Regulators	AT4G31920	response regulator 10, ARR10	Encodes an Arabidopsis response regulator (ARR) protein that acts in concert with other type-B ARRs in the cytokinin signaling pathway. Also involved in cytokinin-dependent inhibition of hypocotyl elongation and cytokinin-dependent greening and shooting in tissue culture.
Smechr1201427	0	0	0	0	0	0	0	0	0	Type-B Response Regulators	AT4G31920	response regulator 10, ARR10	Encodes an Arabidopsis response regulator (ARR) protein that acts in concert with other type-B ARRs in the cytokinin signaling pathway. Also involved in cytokinin-dependent inhibition of hypocotyl elongation and cytokinin-dependent greening and shooting in tissue culture.
Smechr0301020	12.0281	12.0623	12.1113	11.6402	11.6147	9.91094	18.0915	16.6344	17.1962	Type-B Response Regulators	AT1G67710	response regulator 11, ARR11	Encodes an Arabidopsis response regulator (ARR) protein that acts in concert with other type-B ARRs in the cytokinin signaling pathway.
Smechr1201435	0	0	0	0	0	0	0	0	0	Type-B Response Regulators	AT1G67710	response regulator 11, ARR11	Encodes an Arabidopsis response regulator (ARR) protein that acts in concert with other type-B ARRs in the cytokinin signaling pathway.
Smechr0700121	23.7317	25.2592	25.1177	15.9177	15.8917	15.6505	19.838	20.6696	20.2292	Type-B Response Regulators	AT2G25180	response regulator 12, ARR12	Encodes an Arabidopsis response regulator (ARR) protein that acts in concert with other type-B ARRs in the cytokinin signaling pathway. Also involved in cytokinin-dependent inhibition of hypocotyl elongation and cytokinin-dependent greening and shooting in tissue culture.
Smechr1000197	14.5206	17.3091	15.8521	18.3441	17.347	18.5431	21.2529	21.9808	23.5923	Type-B Response Regulators	AT2G25180	response regulator 12, ARR12	Encodes an Arabidopsis response regulator (ARR) protein that acts in concert with other type-B ARRs in the cytokinin signaling pathway. Also involved in cytokinin-dependent inhibition of hypocotyl elongation and cytokinin-dependent greening and shooting in tissue culture.
Smechr0700414	0	0	0	0	0	0	0	0	0	Type-B Response Regulators	AT2G25180	response regulator 12, ARR12	Encodes an Arabidopsis response regulator (ARR) protein that acts in concert with other type-B ARRs in the cytokinin signaling pathway. Also involved in cytokinin-dependent inhibition of hypocotyl elongation and cytokinin-dependent greening and shooting in tissue culture.
Smechr0900380	0	0	0	0	0	0	0	0	0	Type-B Response Regulators	AT2G25180	response regulator 12, ARR12	Encodes an Arabidopsis response regulator (ARR) protein that acts in concert with other type-B ARRs in the cytokinin signaling pathway. Also involved in cytokinin-dependent inhibition of hypocotyl elongation and cytokinin-dependent greening and shooting in tissue culture.
Smechr1201314	0	0	0	0	0	0	0	0	0	Type-B Response Regulators	AT2G25180	response regulator 12, ARR12	Encodes an Arabidopsis response regulator (ARR) protein that acts in concert with other type-B ARRs in the cytokinin signaling pathway. Also involved in cytokinin-dependent inhibition of hypocotyl elongation and cytokinin-dependent greening and shooting in tissue culture.
Smechr1201425	0	0	0	0	0	0	0	0	0	Type-B Response Regulators	AT2G25180	response regulator 12, ARR12	Encodes an Arabidopsis response regulator (ARR) protein that acts in concert with other type-B ARRs in the cytokinin signaling pathway. Also involved in cytokinin-dependent inhibition of hypocotyl elongation and cytokinin-dependent greening and shooting in tissue culture.
Smechr0800483	0	0	0	0	0	0	0	0	0	Type-B Response Regulators	AT2G27070	response regulator 13, ARR13	member of Response Regulator: B- Type
Smechr0900375	0	0	0	0	0	0	0	0	0	Type-B Response Regulators	AT2G01760	response regulator 14, ARR14	member of Response Regulator: B- Type
Smechr0900376	0	0	0	0	0	0	0	0	0	Type-B Response Regulators	AT3G62670	response regulator 20, ARR20	member of Response Regulator: B- Type
Smechr0800487	0	0	0	0	0	0	0	0	0	Type-B Response Regulators	AT5G07210	response regulator 21, ARR21	member of Response Regulator: B- Type

## Sheet: Table S7
Table S7. Primers used in this study
Primer Name	Primer Sequences (5'-3')	Purpose
EPP_114_F	ACAGTTTACACGTTTATATACTTGAACCA	Amplify the first genomic fragement of PE and pe allele (partial promoter)
EPP_115_F	CGCTAATGCACAAGTCCATCCCTCTCATGGC
EPP_110_F	ACCCCACGGCCCACATGGAGTAATAAGCAA	Amplify the second genomic fragement of PE and pe allele (partial promoter, exon1, exon2, exon3, partial exon4)
EPP_111_R	GCAACTGGCTTAACCTCTCCTACTTTTTCACCAG
EPP_112_F	GAAATGACGAGGAGCCTTGTCCCTCGCAGA	Amplify the third genomic fragement of PE and pe allele (partial exon4, exon5, exon6, exon7)
EPP_113_R	ACACGTCAACGGAGATGTGTCTGCTCATAGG
EPP_175_LOG1_F	ACCTGGTGGCTATGGAACGCT	qRT-PCR (SmLOG1 specific primers)
EPP_176_LOG1_R	TTTGTGGGGCGTTGGGGCTG
SmAPRT_F	GAGATGCATGTAGGTGCTGTGCAA	qRT-PCR (reference gene specific primers)
SmAPRT_R	GGCCCTTCAATTCTGGCAACTCAA
LOG_CK2_F	TCCTTCTACTTTAGTTGCATGAAATT	Genotype the InDel (spanning from -92 bp to -99 bp) within the promoter and the SNP (+21 bp) within the 5'-UTR based on Sanger sequencing
LOG_CK2_R	TTTTCCCAGAGCTACTCCCA
LOG_CK3_F	TGGGGAGGATAAAATCTACGCA	Genotype the two SNPs (-574 bp and -735 bp) within the promoter region based on Sanger sequencing
LOG_CK3_R	ATTGCCACGTGCCTCCACAA
LOG_SspI_F	GCCATGAGAGGGATGGACTT	CAPS marker to genotype the SNP located at -735 bp (Chr6: 86,555,115)
LOG_SspI_R	ACTATACTTTCCACTATTTCTCTTTGTAA
Crispr_LOG_2F	ATATATGGTCTCGTTTGAAGGAGTCTGCAATTGAGCTGTTTTAGAGCTAGAAATAGC	CRISPR-Cas9 vector construction
Crispr_LOG_2R	ATTATTGGTCTCGAAACTCAAACCAATGCTGCCTCCTCAAACTACACTGTTAGATTC
pTX041_LOG_1F	GGCCAGTGTACCTTATTCCTCT	Genotyping the CRISPR-Cas9 target site of the SmLOG1 gene based on Sanger sequencing
pTX041_LOG_1R	AGTACAGCCTGATGATCGTTCT
EPP648_Crispr_CF1	GTGGGGTGTAGTGTTGGGAG	Genotyping the CRISPR-Cas9 target sites corresponding to Smechr1201892 based on Sanger sequencing
EPP649_Crispr_CR1	TCACGTGATAAGTTTGACGTTTT

## Sheet: Table S8
Table S8. Detailed information of 190 eggplant accessions and genotypic analysis of the SmLOG1 gene
Number	ID	Botanical name	Country of origin	Prickles on leaf vein	Prickles on stem	Prickles on fruit calyx	Overall prickle phenotype across fruit calyx, leaf veins, or stems	Genotype of SNP at -735 bp based on CAPS markera	Genotype of SNP at -735 bp based on Sanger Sequencinga	Genotype of SNP at -574 bp based on Sanger Sequencinga	Genotype of InDel from -92 bp to -99 bp based on Sanger Sequencinga	Genotype of SNP at +21 bp in 5-UTR based on Sanger Sequencinga
1	PI 115511	Solanum melongena	India	YES	YES	YES	YES	D	D	R	R	R
2	PI 116063	Solanum melongena	India	YES	YES	YES	YES	D	D	D	D	D
3	PI 164358	Solanum melongena	India	YES	YES	YES	YES	D	D	D	D	D
4	PI 164757	Solanum melongena	India	YES	YES	YES	YES	D	D	R	R	R
5	PI 271412	Solanum melongena	India	YES	YES	YES	YES	D	D	R	R	R
6	PI 381159	Solanum melongena	India	YES	YES	YES	YES	D	D	D	D	D
7	PI 381223	Solanum melongena	India	YES	YES	YES	YES	D	D	D	D	D
8	PI 414372	Solanum melongena	India	NO	YES	NO	YES	D	D	R	R	R
9	PI 116061	Solanum melongena	India	YES	YES	YES	YES	D	-	-	-	-
10	PI 292269	Solanum melongena	India	NO	YES	NO	YES	D	-	-	-	-
11	PI 381170	Solanum melongena	India	NO	YES	NO	YES	D	-	-	-	-
12	PI 381268	Solanum melongena	India	NO	NO	YES	YES	D	-	-	-	-
13	K	Solanum melongena	-	YES	YES	YES	YES	H	H	H	H	H
14	PI 163270	Solanum melongena	India	YES	YES	YES	YES	H	H	R	R	R
15	PI 180485	Solanum melongena	India	YES	YES	YES	YES	H	H	R	R	R
16	PI 196043	Solanum melongena	Ethiopia	YES	YES	YES	YES	H	H	R	R	R
17	PI 269659	Solanum melongena	India	YES	YES	YES	YES	H	H	R	R	R
18	PI 408974	Solanum melongena	Martinique	YES	YES	NO	YES	H	H	R	R	R
19	PI 350319	Solanum melongena	Philippines	NO	NO	NO	NO	D	-	-	-	-
20	PI 352678	Solanum melongena	Philippines	NO	NO	NO	NO	D	-	-	-	-
21	PI 371849	Solanum melongena	Philippines	NO	NO	NO	NO	D	-	-	-	-
22	PI 115508	Solanum melongena	India	NO	NO	NO	NO	D	-	-	-	-
23	PI 115509	Solanum melongena	India	NO	NO	NO	NO	D	-	-	-	-
24	PI 277289	Solanum melongena	India	NO	NO	NO	NO	D	-	-	-	-
25	PI 593765	Solanum melongena	Thailand	NO	NO	NO	NO	R	R	R	H	R
26	M16	Solanum melongena	-	NO	NO	NO	NO	R	R	R	R	R
27	M18	Solanum melongena	-	NO	NO	NO	NO	R	R	R	R	R
28	M19	Solanum melongena	-	NO	NO	NO	NO	R	R	R	R	R
29	M26	Solanum melongena	-	NO	NO	NO	NO	R	R	R	R	R
30	M28	Solanum melongena	-	NO	NO	NO	NO	R	R	R	R	R
31	M30	Solanum melongena	-	NO	NO	NO	NO	R	R	R	R	R
32	M36	Solanum melongena	-	NO	NO	NO	NO	R	R	R	R	R
33	M42	Solanum melongena	-	NO	NO	NO	NO	R	R	R	R	R
34	M43	Solanum melongena	-	NO	NO	NO	NO	R	R	R	R	R
35	M44	Solanum melongena	-	NO	NO	NO	NO	R	R	R	R	R
36	M49	Solanum melongena	-	NO	NO	NO	NO	R	R	R	R	R
37	M51	Solanum melongena	-	NO	NO	NO	NO	R	R	R	R	R
38	PI 120798	Solanum melongena	Turkey	NO	NO	NO	NO	R	R	R	R	R
39	PI 169666	Solanum melongena	Turkey	NO	NO	NO	NO	R	R	R	R	R
40	PI 198330	Solanum melongena	India	NO	NO	NO	NO	R	R	R	R	R
41	PI 199516	Solanum melongena	Greece	NO	NO	NO	NO	R	R	R	R	R
42	PI 233916	Solanum melongena	El Salvador	NO	NO	NO	NO	R	R	R	R	R
43	PI 249568	Solanum melongena	Thailand	NO	NO	NO	NO	R	R	R	R	R
44	PI 269601	Solanum melongena	Pakistan	NO	NO	NO	NO	R	R	R	R	R
45	PI 269655	Solanum melongena	India	NO	NO	NO	NO	R	R	R	R	R
46	PI 277288	Solanum melongena	India	NO	NO	NO	NO	R	R	R	R	R
47	PI 279875	Solanum melongena	Japan	NO	NO	NO	NO	R	R	R	R	R
48	PI 291033	Solanum melongena	India	NO	NO	NO	NO	R	R	R	R	R
49	PI 321017	Solanum melongena	China	NO	NO	NO	NO	R	R	R	R	R
50	PI 368822	Solanum melongena	North Macedonia	NO	NO	NO	NO	R	R	R	R	R
51	PI 386255	Solanum melongena	India	NO	NO	NO	NO	R	R	R	R	R
52	PI 419003	Solanum melongena	China	NO	NO	NO	NO	R	R	R	R	R
53	PI 419020	Solanum melongena	China	NO	NO	NO	NO	R	R	R	R	R
54	PI 508503	Solanum melongena	Korea	NO	NO	NO	NO	R	R	R	R	R
55	PI 560903	Solanum melongena	China	NO	NO	NO	NO	R	R	R	R	R
56	PI 560904	Solanum melongena	China	NO	NO	NO	NO	R	R	R	R	R
57	PI 561139	Solanum melongena	Kazakhstan	NO	NO	NO	NO	R	R	R	R	R
58	PI 593814	Solanum melongena	Thailand	NO	NO	NO	NO	R	R	R	R	R
59	PI 593844	Solanum melongena	Thailand	NO	NO	NO	NO	R	R	R	R	R
60	PI 593865	Solanum melongena	Thailand	NO	NO	NO	NO	R	R	R	R	R
61	PI 606711	Solanum melongena	United States	NO	NO	NO	NO	R	R	R	R	R
62	PI 639112	Solanum melongena	Thailand	NO	NO	NO	NO	R	R	R	R	R
63	PI 639116	Solanum melongena	Sri Lanka	NO	NO	NO	NO	R	R	R	R	R
64	XQ23	Solanum melongena	China	NO	NO	NO	NO	R	R	R	R	R
65	Z1	Solanum melongena	-	NO	NO	NO	NO	R	R	R	R	R
66	Z11	Solanum melongena	-	NO	NO	NO	NO	R	R	R	R	R
67	Z14	Solanum melongena	-	NO	NO	NO	NO	R	R	R	R	R
68	Z22	Solanum melongena	-	NO	NO	NO	NO	R	R	R	R	R
69	Z9	Solanum melongena	-	NO	NO	NO	NO	R	R	R	R	R
70	Grif1272	Solanum melongena	-	NO	NO	NO	NO	R	-	-	-	-
71	PI 188816	Solanum melongena	Philippines	NO	NO	NO	NO	R	-	-	-	-
72	PI 352677	Solanum melongena	Philippines	NO	NO	NO	NO	R	-	-	-	-
73	PI 386261	Solanum melongena	India	NO	NO	NO	NO	R	-	-	-	-
74	PI 593754	Solanum melongena	Thailand	NO	NO	NO	NO	R	-	-	-	-
75	Z10	Solanum melongena	-	NO	NO	NO	NO	R	-	-	-	-
76	Z13	Solanum melongena	-	NO	NO	NO	NO	R	-	-	-	-
77	Z17	Solanum melongena	-	NO	NO	NO	NO	R	-	-	-	-
78	Z20	Solanum melongena	-	NO	NO	NO	NO	R	-	-	-	-
79	PI 102727	Solanum melongena	Uzbekistan	NO	NO	NO	NO	R	-	-	-	-
80	PI 263727	Solanum melongena	United States	NO	NO	NO	NO	R	-	-	-	-
81	PI 606709	Solanum melongena	United States	NO	NO	NO	NO	R	-	-	-	-
82	PI 606713	Solanum melongena	United States	NO	NO	NO	NO	R	-	-	-	-
83	PI 639121	Solanum melongena	United States	NO	NO	NO	NO	R	-	-	-	-
84	PI 167220	Solanum melongena	Turkey	NO	NO	NO	NO	R	-	-	-	-
85	PI 173105	Solanum melongena	Turkey	NO	NO	NO	NO	R	-	-	-	-
86	PI 175914	Solanum melongena	Turkey	NO	NO	NO	NO	R	-	-	-	-
87	PI 175918	Solanum melongena	Turkey	NO	NO	NO	NO	R	-	-	-	-
88	PI 177076	Solanum melongena	Turkey	NO	NO	NO	NO	R	-	-	-	-
89	PI 593761	Solanum melongena	Thailand	NO	NO	NO	NO	R	-	-	-	-
90	PI 593815	Solanum melongena	Thailand	NO	NO	NO	NO	R	-	-	-	-
91	PI 593875	Solanum melongena	Thailand	NO	NO	NO	NO	R	-	-	-	-
92	PI 181896	Solanum melongena	Syria	NO	NO	NO	NO	R	-	-	-	-
93	PI 476415	Solanum melongena	Russia	NO	NO	NO	NO	R	-	-	-	-
94	PI 232079	Solanum melongena	South Africa	NO	NO	NO	NO	R	-	-	-	-
95	PI 234632	Solanum melongena	South Africa	NO	NO	NO	NO	R	-	-	-	-
96	PI 302805	Solanum melongena	Philippines	NO	NO	NO	NO	R	-	-	-	-
97	PI 217962	Solanum melongena	Pakistan	NO	NO	NO	NO	R	-	-	-	-
98	PI 358239	Solanum melongena	North Macedonia	NO	NO	NO	NO	R	-	-	-	-
99	PI 358242	Solanum melongena	North Macedonia	NO	NO	NO	NO	R	-	-	-	-
100	PI 200856	Solanum melongena	Myanmar	NO	NO	NO	NO	R	-	-	-	-
101	PI 408975	Solanum melongena	Martinique	NO	NO	NO	NO	R	-	-	-	-
102	PI 508502	Solanum melongena	Korea	NO	NO	NO	NO	R	-	-	-	-
103	PI 230335	Solanum melongena	Japan	NO	NO	NO	NO	R	-	-	-	-
104	PI 452124	Solanum melongena	Italy	NO	NO	NO	NO	R	-	-	-	-
105	PI 140453	Solanum melongena	Iran	NO	NO	NO	NO	R	-	-	-	-
106	PI 143408	Solanum melongena	Iran	NO	NO	NO	NO	R	-	-	-	-
107	PI 222833	Solanum melongena	Iran	NO	NO	NO	NO	R	-	-	-	-
108	PI 222834	Solanum melongena	Iran	NO	NO	NO	NO	R	-	-	-	-
109	PI 470273	Solanum melongena	Indonesia	NO	NO	NO	NO	R	-	-	-	-
110	PI 115505	Solanum melongena	India	NO	NO	NO	NO	R	-	-	-	-
111	PI 115506	Solanum melongena	India	NO	NO	NO	NO	R	-	-	-	-
112	PI 164462	Solanum melongena	India	NO	NO	NO	NO	R	-	-	-	-
113	PI 164483	Solanum melongena	India	NO	NO	NO	NO	R	-	-	-	-
114	PI 182994	Solanum melongena	India	NO	NO	NO	NO	R	-	-	-	-
115	PI 182995	Solanum melongena	India	NO	NO	NO	NO	R	-	-	-	-
116	PI 210026	Solanum melongena	India	NO	NO	NO	NO	R	-	-	-	-
117	PI 269653	Solanum melongena	India	NO	NO	NO	NO	R	-	-	-	-
118	PI 269655	Solanum melongena	India	NO	NO	NO	NO	R	-	-	-	-
119	PI 269660	Solanum melongena	India	NO	NO	NO	NO	R	-	-	-	-
120	PI 277287	Solanum melongena	India	NO	NO	NO	NO	R	-	-	-	-
121	PI 381161	Solanum melongena	India	NO	NO	NO	NO	R	-	-	-	-
122	PI 381177	Solanum melongena	India	NO	NO	NO	NO	R	-	-	-	-
123	PI 381288	Solanum melongena	India	NO	NO	NO	NO	R	-	-	-	-
124	PI 386258	Solanum melongena	India	NO	NO	NO	NO	R	-	-	-	-
125	PI 290468	Solanum melongena	Hungary	NO	NO	NO	NO	R	-	-	-	-
126	PI 193599	Solanum melongena	Ethiopia	NO	NO	NO	NO	R	-	-	-	-
127	PI 141968	Solanum melongena	China	NO	NO	NO	NO	R	-	-	-	-
128	PI 391647	Solanum melongena	China	NO	NO	NO	NO	R	-	-	-	-
129	PI 418975	Solanum melongena	China	NO	NO	NO	NO	R	-	-	-	-
130	PI 419161	Solanum melongena	China	NO	NO	NO	NO	R	-	-	-	-
131	PI 419198	Solanum melongena	China	NO	NO	NO	NO	R	-	-	-	-
132	PI 320501	Solanum melongena	Canada	NO	NO	NO	NO	R	-	-	-	-
133	PI 320507	Solanum melongena	Canada	NO	NO	NO	NO	R	-	-	-	-
134	PI 116953	Solanum melongena	Afghanistan	NO	NO	NO	NO	R	-	-	-	-
135	PI 200881	Solanum melongena	Afghanistan	NO	NO	NO	NO	R	-	-	-	-
136	PI 220120	Solanum melongena	Afghanistan	NO	NO	NO	NO	R	-	-	-	-
137	A	Solanum melongena	-	NO	NO	NO	NO	R	-	-	-	-
138	B	Solanum melongena	-	NO	NO	NO	NO	R	-	-	-	-
139	D	Solanum melongena	-	NO	NO	NO	NO	R	-	-	-	-
140	E	Solanum melongena	-	NO	NO	NO	NO	R	-	-	-	-
141	G	Solanum melongena	-	NO	NO	NO	NO	R	-	-	-	-
142	Grif1276	Solanum melongena	-	NO	NO	NO	NO	R	-	-	-	-
143	Grif14171	Solanum melongena	-	NO	NO	NO	NO	R	-	-	-	-
144	J	Solanum melongena	-	NO	NO	NO	NO	R	-	-	-	-
145	M10	Solanum melongena	-	NO	NO	NO	NO	R	-	-	-	-
146	M11	Solanum melongena	-	NO	NO	NO	NO	R	-	-	-	-
147	M14	Solanum melongena	-	NO	NO	NO	NO	R	-	-	-	-
148	M15	Solanum melongena	-	NO	NO	NO	NO	R	-	-	-	-
149	M17	Solanum melongena	-	NO	NO	NO	NO	R	-	-	-	-
150	M2	Solanum melongena	-	NO	NO	NO	NO	R	-	-	-	-
151	M20	Solanum melongena	-	NO	NO	NO	NO	R	-	-	-	-
152	M21	Solanum melongena	-	NO	NO	NO	NO	R	-	-	-	-
153	M22	Solanum melongena	-	NO	NO	NO	NO	R	-	-	-	-
154	M24	Solanum melongena	-	NO	NO	NO	NO	R	-	-	-	-
155	M25	Solanum melongena	-	NO	NO	NO	NO	R	-	-	-	-
156	M29	Solanum melongena	-	NO	NO	NO	NO	R	-	-	-	-
157	M3	Solanum melongena	-	NO	NO	NO	NO	R	-	-	-	-
158	M31	Solanum melongena	-	NO	NO	NO	NO	R	-	-	-	-
159	M32	Solanum melongena	-	NO	NO	NO	NO	R	-	-	-	-
160	M33	Solanum melongena	-	NO	NO	NO	NO	R	-	-	-	-
161	M34	Solanum melongena	-	NO	NO	NO	NO	R	-	-	-	-
162	M39	Solanum melongena	-	NO	NO	NO	NO	R	-	-	-	-
163	M4	Solanum melongena	-	NO	NO	NO	NO	R	-	-	-	-
164	M41	Solanum melongena	-	NO	NO	NO	NO	R	-	-	-	-
165	M46	Solanum melongena	-	NO	NO	NO	NO	R	-	-	-	-
166	M48	Solanum melongena	-	NO	NO	NO	NO	R	-	-	-	-
167	M5	Solanum melongena	-	NO	NO	NO	NO	R	-	-	-	-
168	M9	Solanum melongena	-	NO	NO	NO	NO	R	-	-	-	-
169	Z12	Solanum melongena	-	NO	NO	NO	NO	R	-	-	-	-
170	Z15	Solanum melongena	-	NO	NO	NO	NO	R	-	-	-	-
171	Z16	Solanum melongena	-	NO	NO	NO	NO	R	-	-	-	-
172	Z18	Solanum melongena	-	NO	NO	NO	NO	R	-	-	-	-
173	Z19	Solanum melongena	-	NO	NO	NO	NO	R	-	-	-	-
174	Z2	Solanum melongena	-	NO	NO	NO	NO	R	-	-	-	-
175	Z21	Solanum melongena	-	NO	NO	NO	NO	R	-	-	-	-
176	Z24	Solanum melongena	-	NO	NO	NO	NO	R	-	-	-	-
177	Z25	Solanum melongena	-	NO	NO	NO	NO	R	-	-	-	-
178	Z26	Solanum melongena	-	NO	NO	NO	NO	R	-	-	-	-
179	Z27	Solanum melongena	-	NO	NO	NO	NO	R	-	-	-	-
180	Z28	Solanum melongena	-	NO	NO	NO	NO	R	-	-	-	-
181	Z29	Solanum melongena	-	NO	NO	NO	NO	R	-	-	-	-
182	Z3	Solanum melongena	-	NO	NO	NO	NO	R	-	-	-	-
183	Z31	Solanum melongena	-	NO	NO	NO	NO	R	-	-	-	-
184	Z32	Solanum melongena	-	NO	NO	NO	NO	R	-	-	-	-
185	Z33	Solanum melongena	-	NO	NO	NO	NO	R	-	-	-	-
186	Z4	Solanum melongena	-	NO	NO	NO	NO	R	-	-	-	-
187	Z5	Solanum melongena	-	NO	NO	NO	NO	R	-	-	-	-
188	Z6	Solanum melongena	-	NO	NO	NO	NO	R	-	-	-	-
189	Z7	Solanum melongena	-	NO	NO	NO	NO	R	-	-	-	-
190	Z8	Solanum melongena	-	NO	NO	NO	NO	R	-	-	-	-
aThe genotype of SmLOG1. D, homozygous genotypes that are identical to the prickly parent line 'PI381159'; H, heterozygous genotypes; R, homozygous genotypes that are identical to the prickleless line 'XQ23'.

## Sheet: Table S9
Table S9. List of predicted transcription factor binding sites and their cognate transcription factors using JASPAR
Input sequence ID	Input sequence	Predicted binding site	Start of predicted binding site	End of predicted binding site	Strand of predicted binding site	Matrix ID	Name of transcription factor	Species of transcription factor	Family of transcription factor	Matrix Data Type	Score	Relative score
SmLOG1	GAGTTTTTTTTCAATATTTAAAATAGTTGAA	TTTTAAATATTGAAA	9	23	-	MA1380.1	TCX6	Arabidopsis thaliana	CPP	DAP-seq	19.0244	0.952328
SmLOG1	GAGTTTTTTTTCAATATTTAAAATAGTTGAA	TTTCAATATTTAAAA	9	23	+	MA1379.1	SOL1	Arabidopsis thaliana	CPP	DAP-seq	18.6818	0.942041
SmLOG1	GAGTTTTTTTTCAATATTTAAAATAGTTGAA	TTTTCAATATTTAAA	8	22	+	MA1161.1	TSO1	Arabidopsis thaliana	CPP	DAP-seq	17.1274	0.918521
SmLOG1	GAGTTTTTTTTCAATATTTAAAATAGTTGAA	TTTCAATATTTAAAA	9	23	+	MA1162.1	TCX2	Arabidopsis thaliana	CPP	DAP-seq	16.7587	0.922874
SmLOG1	GAGTTTTTTTTCAATATTTAAAATAGTTGAA	TTTTCAATATTTAAA	8	22	+	MA1380.1	TCX6	Arabidopsis thaliana	CPP	DAP-seq	15.7065	0.911679
SmLOG1	GAGTTTTTTTTCAATATTTAAAATAGTTGAA	ATTTAAAA	16	23	+	MA2374.1	AHL13	Arabidopsis thaliana	AHL	DAP-seq	8.49232	0.917248
Note: A 31 bp sequence encompassing the SNP at -735 bp in the SmLOG1 promoter was analyzed (15 bp on either side), resulting in sequences for prickly eggplant (GAGTTTTTTTTCAATATTTAAAATAGTTGAA) and prickleless eggplant (GAGTTTTTTTTCAATGTTTAAAATAGTTGAA). The underlined nucleotide indicates the SNP located at -735 bp. JASPAR software was used to predict transcription factor binding sites and their c…
